# Supplementary material for: Polyvinylidene Fluoride/Aromatic Hyperbranched Polyester of Third-Generation-Based Electrospun Nanofiber as a Self-Powered Triboelectric Nanogenerator for Wearable Energy Harvesting and Health Monitoring Applications
Source: Polymers (Basel). 2023 May 19;15(10):2375. doi: 10.3390/polym15102375 (PMC10224140; doi:10.3390/polym15102375)
Supplement: Supplementary file 1 [file polymers-15-02375-s001.zip]

Archive with 5 entries (5 files):
- Supplementary Materials.pdf
- Video 1.mp4
- Video 2.mp4
- Video 3.mp4
- Video 4.mp4
